# Supplementary material for: Genome-wide single nucleotide polymorphism (SNP) data reveal potential candidate genes for litter traits in a Yorkshire pig population
Source: Arch Anim Breed. 2023 Nov 23;66(4):357–68. doi: 10.5194/aab-66-357-2023 (PMC10726026; doi:10.5194/aab-66-357-2023)
Supplement: The supplement related to this article is available online at: https://doi.org/10.5194/aab-66-357-2023-supplement. [file aab-66-357-supplement.zip]

Archive with 10 entries (9 files):
- aab-66-357-2023-supplement-title-page.pdf
- supplement/
- supplement/Table S4.xlsx
- supplement/Table S3.xlsx
- supplement/Fig S2.docx
- supplement/Table S5.xlsx
- supplement/Fig S1.docx
- supplement/Table S1.xlsx
- supplement/Table S2.xlsx
- supplement/Fig S3.docx
